# Supplementary material for: Staphylococcus aureus infection disparities among Hispanics and non-Hispanics in Yuma, Arizona
Source: Antimicrob Steward Healthc Epidemiol. 2024 Sep 18;4(1):e135. doi: 10.1017/ash.2024.390 (PMC11427975; doi:10.1017/ash.2024.390)
Supplement: Pearson et al. supplementary material [file S2732494X24003905sup001.xlsx]

## Sheet: SupplementaryTable1
Age (in years)	Hosp Records	Census Pop	Crude Hosp Record Rates	Census Pop AllSexEthnicity	Age Dist of Census	AgeAdjustedHospRecordRates	StaphFrequency	CrudeStaphRate	AgeAdjStaph
	Non-Hispanic: Both Sexes
0_4	15930	2639	6.03638	14432	0.073324	0.442611	11	0.00416825	0.000305633
5_14	12722	4607	2.76145	27954	0.142025	0.392194	12	0.00260473	0.000369936
15_24	33063	6116	5.40598	30749	0.156225	0.84455	45	0.00735775	0.00114947
25_34	45131	6516	6.92618	26475	0.13451	0.931643	84	0.0128913	0.00173402
35_44	44422	5424	8.1899	21190	0.107659	0.881717	111	0.0204646	0.0022032
45_54	59790	6023	9.92695	20662	0.104977	1.0421	174	0.0288893	0.00303269
55_64	94750	8334	11.3691	19158	0.0973352	1.10661	242	0.0290377	0.00282639
65_74	156907	12088	12.9804	18345	0.0932046	1.20983	301	0.0249007	0.00232086
75_84	145843	10943	13.3275	14492	0.0736289	0.98129	223	0.0203783	0.00150043
over84	50820	2465	20.6166	3368	0.0171116	0.352785	91	0.0369168	0.000631708
Total	659378			196825		8.18533			0.0160743
	Hispanic: Both Sexes
0_4	58158	11793	4.93157	14432	0.073324	0.361603	17	0.00144153	0.000105699
5_14	36543	23347	1.56521	27954	0.142025	0.222299	15	0.000642481	9.12481e-05
15_24	74558	24633	3.02675	30749	0.156225	0.472855	74	0.0030041	0.000469316
25_34	88317	19959	4.42492	26475	0.13451	0.595198	68	0.00340698	0.000458275
35_44	72067	15766	4.57104	21190	0.107659	0.492114	112	0.00710389	0.000764799
45_54	84915	14639	5.8006	20662	0.104977	0.608927	127	0.00867546	0.000910719
55_64	96422	10824	8.90817	19158	0.0973352	0.867078	159	0.0146896	0.00142981
65_74	84779	6257	13.5495	18345	0.0932046	1.26287	85	0.0135848	0.00126616
75_84	49870	3549	14.0518	14492	0.0736289	1.03462	49	0.0138067	0.00101657
over84	18439	903	20.4197	3368	0.0171116	0.349415	33	0.0365449	0.000625343
Total	664068			196825		6.26698			0.00713795
	non-Hispanic: Males
0_4	8475	1353	6.26386	14432	0.073324	0.459291	7	0.00517369	0.000379356
5_14	6512	2367	2.75116	27954	0.142025	0.390733	4	0.0016899	0.000240008
15_24	12285	3912	3.14034	30749	0.156225	0.490599	15	0.00383436	0.000599023
25_34	14785	3713	3.98196	26475	0.13451	0.535614	47	0.0126582	0.00170266
35_44	17244	3077	5.60416	21190	0.107659	0.603339	60	0.0194995	0.0020993
45_54	23317	3120	7.4734	20662	0.104977	0.784531	101	0.0323718	0.00339828
55_64	39016	4062	9.60512	19158	0.0973352	0.934916	124	0.0305268	0.00297134
65_74	65099	5700	11.4209	18345	0.0932046	1.06448	166	0.0291228	0.00271438
75_84	70267	5666	12.4015	14492	0.0736289	0.91311	128	0.0225909	0.00166334
over84	23655	1130	20.9336	3368	0.0171116	0.358209	49	0.0433628	0.000742009
Total	280655			196825		6.53482			0.0165097
	non-Hispanic: Females
0_4	7455	1286	5.79705	14432	0.073324	0.425063	4	0.00311042	0.000228068
5_14	6210	2240	2.77232	27954	0.142025	0.393738	8	0.00357143	0.000507231
15_24	20778	2204	9.4274	30749	0.156225	1.4728	30	0.0136116	0.00212648
25_34	30346	2803	10.8263	26475	0.13451	1.45624	37	0.0132001	0.00177556
35_44	27178	2347	11.5799	21190	0.107659	1.24668	51	0.0217299	0.00233942
45_54	36473	2903	12.5639	20662	0.104977	1.31891	73	0.0251464	0.00263978
55_64	55734	4272	13.0463	19158	0.0973352	1.26987	118	0.0276217	0.00268857
65_74	91808	6388	14.3719	18345	0.0932046	1.33953	135	0.0211334	0.00196973
75_84	75576	5277	14.3218	14492	0.0736289	1.0545	95	0.0180027	0.00132551
over84	27165	1335	20.3483	3368	0.0171116	0.348193	42	0.0314607	0.000538344
Total	378723			196825		10.3255			0.0161387
	Hispanic: Males
0_4	30531	5994	5.09359	14432	0.073324	0.373483	12	0.002002	0.000146795
5_14	19570	11936	1.63958	27954	0.142025	0.23286	11	0.000921582	0.000130887
15_24	22913	13290	1.72408	30749	0.156225	0.269344	45	0.003386	0.000528979
25_34	23649	10627	2.22537	26475	0.13451	0.299335	44	0.0041404	0.000556926
35_44	21718	7778	2.79223	21190	0.107659	0.300609	74	0.00951401	0.00102427
45_54	26074	6903	3.7772	20662	0.104977	0.396517	89	0.0128929	0.00135346
55_64	36152	5166	6.99806	19158	0.0973352	0.681158	103	0.0199381	0.00194067
65_74	31856	2889	11.0267	18345	0.0932046	1.02774	45	0.0155763	0.00145179
75_84	21460	1645	13.0456	14492	0.0736289	0.960532	24	0.0145897	0.00107422
over84	8590	350	24.5429	3368	0.0171116	0.419969	18	0.0514286	0.000880028
Total	242513			196825		4.96154			0.00908802
	Hispanic: Females
0_4	27627	5799	4.7641	14432	0.073324	0.349323	5	0.000862218	6.32213e-05
5_14	16973	11411	1.48742	27954	0.142025	0.211251	4	0.000350539	4.97852e-05
15_24	51645	11343	4.55303	30749	0.156225	0.711297	29	0.00255664	0.000399412
25_34	64668	9332	6.9297	26475	0.13451	0.932117	24	0.0025718	0.000345933
35_44	50349	7988	6.30308	21190	0.107659	0.678584	38	0.00475714	0.000512149
45_54	58841	7736	7.60613	20662	0.104977	0.798465	38	0.0049121	0.000515655
55_64	60270	5658	10.6522	19158	0.0973352	1.03683	56	0.00989749	0.000963374
65_74	52923	3368	15.7135	18345	0.0932046	1.46457	40	0.0118765	0.00110694
75_84	28410	1904	14.9212	14492	0.0736289	1.09863	25	0.0131303	0.000966765
over84	9849	553	17.8101	3368	0.0171116	0.304761	15	0.0271248	0.00046415
Total	421555			196825		7.58583			0.00538739
